# Supplementary material for: Allometric Growth of Feeding and Locomotor Structures During Early Ontogeny of Rabbitfish (Siganus fuscescens)
Source: Animals (Basel). 2026 Mar 2;16(5):777. doi: 10.3390/ani16050777 (PMC12984535; doi:10.3390/ani16050777)
Supplement: Supplementary file 1 [file animals-16-00777-s001.zip]

Archive with 1 entries (1 files):
- animals-4091076-supplementary.pdf
